# Supplementary material for: Selective histone methyltransferase G9a inhibition reduces metastatic development of Ewing sarcoma through the epigenetic regulation of NEU1
Source: Oncogene. 2022 Mar 30;41(18):2638–50. doi: 10.1038/s41388-022-02279-w (PMC9054661; doi:10.1038/s41388-022-02279-w)
Supplement: Supplementary file 2 — Supplementary Table1 [file 41388_2022_2279_MOESM2_ESM.xlsx]

## Sheet: CADO-ES Ctrl vs IC50
ID	Fold Change	P-val	Gene Symbol	Description
TC0500010635.hg.1	-4.05	1.52e-08	HMGCS1	3-hydroxy-3-methylglutaryl-CoA synthase 1 (soluble)
TC0600010057.hg.1	-2.69	6.27e-07	ACAT2	acetyl-CoA acetyltransferase 2
TC0100018310.hg.1	-3.4	1.57e-06	FCGR2B	Fc fragment of IgG, low affinity IIb, receptor (CD32)
TC1400009697.hg.1	-2.37	1.82e-06	NPC2	MIR4709
TC0600011463.hg.1	-2.22	6.23e-06	NEU1	sialidase 1 (lysosomal sialidase)
TC1100011514.hg.1	-2.47	7.36e-06	DHCR7	7-dehydrocholesterol reductase
TC0100018309.hg.1	-2.87	8.42e-06	FCGR2C	Fc fragment of IgG, low affinity IIc, receptor for (CD32) (gene/pseudogene)
TC0400009221.hg.1	-2.55	1.07e-05	MSMO1	methylsterol monooxygenase 1
TC0100010123.hg.1	-2.77	1.11e-05	FDPS	farnesyl diphosphate synthase
TC0300013350.hg.1	2.95	1.36e-05	YEATS2	Memczak2013 ANTISENSE, coding, INTERNAL, intronic best transcript NM_018023
TC0700013584.hg.1	-2.01	1.71e-05	CYP51A1	cytochrome P450, family 51, subfamily A, polypeptide 1
TC0100018308.hg.1	-2.07	1.92e-05	FCGR2A	Fc fragment of IgG, low affinity IIa, receptor (CD32)
TC0100014276.hg.1	-2.12	2.21e-05	DHCR24	24-dehydrocholesterol reductase
TC1000009536.hg.1	-2.32	2.93e-05	IDI1	isopentenyl-diphosphate delta isomerase 1
TC1600011221.hg.1	-2.3	3.81e-05	MVD	mevalonate (diphospho) decarboxylase
TC0800006760.hg.1	-2.35	4.43e-05	FDFT1	farnesyl-diphosphate farnesyltransferase 1
TC1100009306.hg.1	-2.04	5.13e-05	SC5D	sterol-C5-desaturase
TC0X00007191.hg.1	-2.24	5.56e-05	EBP	emopamil binding protein (sterol isomerase)
TC1700010640.hg.1	-2.13	0.0001	KRT20	keratin 20, type I
TC0900010959.hg.1	2.19	0.0001	HEMGN	hemogen
TC0100010389.hg.1	-2.06	0.0002	HSD17B7	hydroxysteroid (17-beta) dehydrogenase 7
TC0500011702.hg.1	-2.3	0.0002	STARD4	StAR-related lipid transfer domain containing 4
TC0400011994.hg.1	-2.02	0.0002	INPP4B	inositol polyphosphate-4-phosphatase type II B
TC0300008150.hg.1	-2.02	0.0002	ADGRG7	adhesion G protein-coupled receptor G7
TC0X00008759.hg.1	-2.22	0.0002	NSDHL	NAD(P) dependent steroid dehydrogenase-like
TC0300013645.hg.1	-2.19	0.0003	APOD	apolipoprotein D
TC2200007894.hg.1	-2.47	0.0003	CECR1	cat eye syndrome chromosome region, candidate 1
TC2000007202.hg.1	-2.52	0.0003	ACSS2	acyl-CoA synthetase short-chain family member 2
TC0100011533.hg.1	-3.14	0.0003	ATF3	activating transcription factor 3
TC1400009732.hg.1	-2.19	0.0003	C14orf1	chromosome 14 open reading frame 1
TC0900008847.hg.1	2.51	0.0004	LCN2	lipocalin 2
TC0300008826.hg.1	-2.04	0.0004	NEK11	NIMA-related kinase 11
TC0200010416.hg.1	-2.59	0.0005	SPATS2L	Transcript Identified by AceView, Entrez Gene ID(s) 26010
TC0400008091.hg.1	-2.23	0.0007	SPP1	secreted phosphoprotein 1
TC0X00007149.hg.1	-2.17	0.0007	TIMP1	TIMP metallopeptidase inhibitor 1
TC1600007528.hg.1	-2.06	0.0008	ITGAM	integrin, alpha M (complement component 3 receptor 3 subunit)
TC0600010936.hg.1	2.21	0.0009	ATXN1	Memczak2013 ALT_ACCEPTOR, ALT_DONOR, coding, INTERNAL, intronic best transcript NM_000332
TC0100012543.hg.1	2.34	0.001	FAM213B	Memczak2013 ANTISENSE, coding, INTERNAL, UTR3 best transcript NM_001195737
TC1500007104.hg.1	-2.09	0.0011	C15orf43	chromosome 15 open reading frame 43
TC0400010939.hg.1	-2.06	0.0012	UGT2A2	UGT2A1
TC0100008130.hg.1	2.02	0.0013	NASP	Zhang2013 ALT_DONOR, coding, INTERNAL, intronic best transcript NM_002482
TC0400012977.hg.1	2.35	0.0014	SH3D19	SH3 domain containing 19
TC1700012477.hg.1	2.13	0.0017	CYGB	RP11-666A8.8
TC0100015754.hg.1	-2.03	0.0017	CTSK	cathepsin K
TC1700006782.hg.1	2.4	0.002	CNTROB	Transcript Identified by AceView, Entrez Gene ID(s) 116840
TC0300012170.hg.1	-2.15	0.0022	GOLGB1	golgin B1
TC0600014277.hg.1	-2.01	0.0024	HLA-DMA	major histocompatibility complex, class II, DM alpha
TC0700008755.hg.1	-2.06	0.0028	DUS4L	dihydrouridine synthase 4-like
TC1000012227.hg.1	-2.08	0.0032	CLRN3	clarin 3
TC1200012561.hg.1	2.04	0.0034	ZNF891	zinc finger protein 891
TC1600009224.hg.1	-2.52	0.0045	CORO7	PAM16	Multiple_Complex
TC1000008643.hg.1	-2.1	0.0046	SCD	stearoyl-CoA desaturase (delta-9-desaturase)
TC1400008705.hg.1	-2.28	0.006	SLC7A8	solute carrier family 7 (amino acid transporter light chain, L system), member 8
TC0600013001.hg.1	-2.4	0.0064	CEP85L	centrosomal protein 85kDa-like
TC1400007039.hg.1	-2.11	0.0064	FANCM	Fanconi anemia complementation group M
TC1100011286.hg.1	-2.06	0.0071	SLC29A2	solute carrier family 29 (equilibrative nucleoside transporter), member 2
TC1200008541.hg.1	2.14	0.0072	CFAP54	cilia and flagella associated 54
TC0100008151.hg.1	-2.08	0.0076	RAD54L	Transcript Identified by AceView, Entrez Gene ID(s) 8438
TSUnmapped00000041.hg.1	-2.04	0.008	ATG16L1	autophagy related 16-like 1
TC0500006436.hg.1	-2.78	0.0086	PLEKHG4B	Zhang2013 ALT_ACCEPTOR, ALT_DONOR, coding, INTERNAL, intronic best transcript NM_052909
TC0200009973.hg.1	2.3	0.0093	ITGA6	integrin alpha 6
TC1400010651.hg.1	2.32	0.0101	DLK1	delta-like 1 homolog (Drosophila)
TC0X00011225.hg.1	2.16	0.0121	SMIM9	small integral membrane protein 9
TC1800006937.hg.1	-2.21	0.015	TAF4B	TAF4b RNA polymerase II, TATA box binding protein (TBP)-associated factor, 105kDa
TC0X00011339.hg.1	-2.79	0.0187	ARSE	arylsulfatase E (chondrodysplasia punctata 1)
TC1600010765.hg.1	2.11	0.0205	COG4	component of oligomeric golgi complex 4
TC0700013538.hg.1	-2.19	0.0234	TRGJ1	TRGC2	TRGJP2	T cell receptor gamma joining 1	T cell receptor gamma constant 2	T cell receptor gamma joining 2	T cell receptor gamma variable 9	T cell receptor gamma constant 1	T cell receptor gamma joining P	T cell receptor gamma joining P2	Multiple_Complex
TC0300010679.hg.1	-2.1	0.0304	CLASP2	Transcript Identified by AceView, Entrez Gene ID(s) 23122
TC0200016498.hg.1	-2.49	0.031	LIPT1	lipoyltransferase 1
TC0300006437.hg.1	2.12	0.0333	CHL1	cell adhesion molecule L1-like
TC0500013221.hg.1	-2.49	0.0347	ZNF474	zinc finger protein 474

## Sheet: CADO-ES Ctrl vs IC90
ID	Fold Change	P-val	Gene Symbol	Description
TC0100013445.hg.1	-39.57	4.7e-13	IFI6	interferon, alpha-inducible protein 6
TC1000008397.hg.1	-72.62	3.04e-12	IFIT3	interferon-induced protein with tetratricopeptide repeats 3
TC1000008400.hg.1	-122.83	9.92e-12	IFIT1	interferon-induced protein with tetratricopeptide repeats 1
TC1000008396.hg.1	-55.84	6.2e-11	IFIT2	interferon-induced protein with tetratricopeptide repeats 2
TC0200015242.hg.1	-15.1	6.67e-11	STAT1	signal transducer and activator of transcription 1
TC0500010635.hg.1	-6.56	3.53e-10	HMGCS1	3-hydroxy-3-methylglutaryl-CoA synthase 1 (soluble)
TC1000006816.hg.1	-7.91	6.98e-10	OPTN	optineurin
TC0500013309.hg.1	-14.32	7.71e-10	ESM1	endothelial cell-specific molecule 1
TC0700011796.hg.1	-16.62	1.05e-09	SAMD9	sterile alpha motif domain containing 9
TC0400011053.hg.1	-23.46	1.36e-09	CXCL10	chemokine (C-X-C motif) ligand 10
TC0100014349.hg.1	-10.36	4.67e-09	JUN	jun proto-oncogene
TC1200012708.hg.1	-5.99	1.27e-08	OAS1	2-5-oligoadenylate synthetase 1
TC1100012949.hg.1	-9.72	1.46e-08	IFITM1	interferon induced transmembrane protein 1
TC1400010584.hg.1	-11.7	1.54e-08	IRF9	interferon regulatory factor 9
TC0100011533.hg.1	-12.41	2.14e-08	ATF3	activating transcription factor 3
TC0400008091.hg.1	-9.63	2.31e-08	SPP1	secreted phosphoprotein 1
TC0100006483.hg.1	-9.35	2.47e-08	ISG15	ISG15 ubiquitin-like modifier
TC0600011463.hg.1	-3.84	2.82e-08	NEU1	sialidase 1 (lysosomal sialidase)
TC0700012761.hg.1	-11.65	3.17e-08	ZC3HAV1	zinc finger CCCH-type, antiviral 1
TC0600007847.hg.1	-7.04	3.23e-08	CDKN1A	cyclin-dependent kinase inhibitor 1A (p21, Cip1)
TC1200012190.hg.1	-5.79	3.96e-08	OASL	2-5-oligoadenylate synthetase-like
TC1700010447.hg.1	-20.24	4.07e-08	CCL5	chemokine (C-C motif) ligand 5
TC1400009697.hg.1	-3.41	4.12e-08	NPC2	MIR4709
TC1200006896.hg.1	-5.26	5.96e-08	GPRC5A	MIR614
TC0900009825.hg.1	-4.79	6.01e-08	DDX58	DEAD (Asp-Glu-Ala-Asp) box polypeptide 58
TC2000009886.hg.1	-3.25	7.34e-08	PANK2	pantothenate kinase 2
TC0600010057.hg.1	-3.26	1.06e-07	ACAT2	acetyl-CoA acetyltransferase 2
TC0600009819.hg.1	-4.85	1.09e-07	ULBP2	UL16 binding protein 2
TC1700012405.hg.1	-4.59	1.26e-07	KRTAP4-8	keratin associated protein 4-8
TC0700007477.hg.1	-3.57	1.77e-07	UPP1	uridine phosphorylase 1
TC1000011400.hg.1	-4.86	2.14e-07	ANKRD1	ankyrin repeat domain 1 (cardiac muscle)
TC0800011150.hg.1	-4.98	2.47e-07	TP53INP1	tumor protein p53 inducible nuclear protein 1
TC1100011514.hg.1	-3.55	2.5e-07	DHCR7	7-dehydrocholesterol reductase
TC0200016402.hg.1	-5.07	2.66e-07	RSAD2	radical S-adenosyl methionine domain containing 2
TC1200010968.hg.1	-4.08	3.02e-07	DDIT3	DNA-damage-inducible transcript 3
TC1100009306.hg.1	-3.06	3.6e-07	SC5D	sterol-C5-desaturase
TC1400009248.hg.1	2.9	3.87e-07	DLGAP5	discs, large (Drosophila) homolog-associated protein 5
TC0X00007149.hg.1	-4.82	4.43e-07	TIMP1	TIMP metallopeptidase inhibitor 1
TC0700013584.hg.1	-2.71	4.58e-07	CYP51A1	cytochrome P450, family 51, subfamily A, polypeptide 1
TC0400009221.hg.1	-3.59	4.6e-07	MSMO1	methylsterol monooxygenase 1
TC0200007237.hg.1	-2.94	5.16e-07	CRIM1	cysteine rich transmembrane BMP regulator 1 (chordin-like)
TC0700009807.hg.1	-2.81	5.57e-07	INSIG1	insulin induced gene 1
TC0600013186.hg.1	-3.36	5.7e-07	CTGF	connective tissue growth factor
TC0800010938.hg.1	-3.28	5.74e-07	FABP4	fatty acid binding protein 4, adipocyte
TC0200015976.hg.1	-7.27	6.15e-07	SP110	SP110 nuclear body protein
TC1500009709.hg.1	-3.47	6.19e-07	CA12	carbonic anhydrase XII
TC0100010123.hg.1	-3.48	6.66e-07	FDPS	farnesyl diphosphate synthase
TC1100012318.hg.1	-2.86	6.91e-07	IL18	interleukin 18
TC0X00009981.hg.1	-3.78	9.78e-07	IL2RG	interleukin 2 receptor, gamma
TC0500007804.hg.1	-2.44	1.09e-06	HMGCR	3-hydroxy-3-methylglutaryl-CoA reductase
TC1600007215.hg.1	-3.82	1.47e-06	SCNN1G	sodium channel, non voltage gated 1 gamma subunit
TC0500011418.hg.1	3.34	1.6e-06	MEF2C	myocyte enhancer factor 2C
TC0400008106.hg.1	-4.63	1.69e-06	HERC5	HECT and RLD domain containing E3 ubiquitin protein ligase 5
TC0800008783.hg.1	-2.57	1.78e-06	SQLE	squalene epoxidase
TC0400011920.hg.1	-3.4	1.96e-06	SLC7A11	solute carrier family 7 (anionic amino acid transporter light chain, xc- system), member 11
TC1200010050.hg.1	4.82	2.02e-06	LMO3	LIM domain only 3 (rhombotin-like 2)
TC1000009536.hg.1	-3.12	2.06e-06	IDI1	isopentenyl-diphosphate delta isomerase 1
TC2200008592.hg.1	-3.26	2.17e-06	APOL2	apolipoprotein L, 2
TC0200008894.hg.1	-2.8	2.24e-06	MERTK	MER proto-oncogene, tyrosine kinase
TC1500007392.hg.1	2.71	2.27e-06	CCNB2	cyclin B2
TC1700012406.hg.1	-3.22	2.28e-06	KRTAP4-11	keratin associated protein 4-11
TC1900008507.hg.1	-3.58	2.36e-06	FTL	ferritin, light polypeptide
TC1400010616.hg.1	-3.11	2.61e-06	SLC38A6	solute carrier family 38, member 6
TC0300012943.hg.1	3.58	2.65e-06	LXN	latexin
TC1200009759.hg.1	3.03	2.75e-06	CDCA3	cell division cycle associated 3
TC0500007665.hg.1	2.65	2.87e-06	CCNB1	cyclin B1
TC0400007840.hg.1	-2.99	2.9e-06	CXCL1	chemokine (C-X-C motif) ligand 1 (melanoma growth stimulating activity, alpha)
TC0100009364.hg.1	-4.92	3.01e-06	CSF1	colony stimulating factor 1 (macrophage)
TC1700010798.hg.1	-2.86	3.04e-06	DUSP3	dual specificity phosphatase 3
TC1900009454.hg.1	3.03	3.1e-06	MBD3L2	CTB-25J19.1
TC2100008462.hg.1	-2.42	3.16e-06	LSS	lanosterol synthase (2,3-oxidosqualene-lanosterol cyclase)
TC0900011597.hg.1	-2.81	3.27e-06	SH2D3C	SH2 domain containing 3C
TC1100009657.hg.1	-2.62	3.47e-06	IFITM3	interferon induced transmembrane protein 3
TC1200009800.hg.1	-2.74	3.65e-06	SLC2A3	solute carrier family 2 (facilitated glucose transporter), member 3
TC0700009134.hg.1	-6.82	3.66e-06	CPA4	carboxypeptidase A4
TC1600011235.hg.1	-2.71	4.03e-06	GALNS	galactosamine (N-acetyl)-6-sulfatase
TC1900008496.hg.1	-2.92	4.03e-06	PPP1R15A	protein phosphatase 1, regulatory subunit 15A
TC0100017947.hg.1	2.21	4.16e-06	OPN3	opsin 3
TC0100010389.hg.1	-2.92	4.31e-06	HSD17B7	hydroxysteroid (17-beta) dehydrogenase 7
TC1700009043.hg.1	2.77	4.42e-06	BIRC5	baculoviral IAP repeat containing 5
TC0100010244.hg.1	-3.33	4.47e-06	IFI16	interferon, gamma-inducible protein 16
TC0100018308.hg.1	-2.68	4.66e-06	FCGR2A	Fc fragment of IgG, low affinity IIa, receptor (CD32)
TC0800007389.hg.1	-3.2	4.69e-06	C8orf4	chromosome 8 open reading frame 4
TC0100008664.hg.1	-2.77	6.3e-06	GADD45A	growth arrest and DNA-damage-inducible, alpha
TC0600011184.hg.1	2.55	6.45e-06	HIST1H2BJ	histone cluster 1, H2bj
TC0600008697.hg.1	-2.65	6.81e-06	NT5E	5-nucleotidase, ecto (CD73)
TC1800006484.hg.1	2.38	6.88e-06	NDC80	NDC80 kinetochore complex component
TC2000007341.hg.1	2.59	6.92e-06	FAM83D	family with sequence similarity 83, member D
TC1800009034.hg.1	2.88	7.73e-06	FAM69C	family with sequence similarity 69, member C
TC1200010133.hg.1	2.9	7.85e-06	SOX5	Transcript Identified by AceView, Entrez Gene ID(s) 6660
TC0500009281.hg.1	2.45	7.99e-06	PTTG1	pituitary tumor-transforming 1
TC0800012147.hg.1	2.64	8.79e-06	TSTA3	tissue specific transplantation antigen P35B
TC0100018403.hg.1	-3.1	9.21e-06	ERRFI1	ERBB receptor feedback inhibitor 1
TC0300007466.hg.1	-2.51	9.48e-06	ALAS1	5-aminolevulinate synthase 1
TC0500008785.hg.1	-3.42	9.48e-06	EGR1	early growth response 1
TC1200009967.hg.1	-3.32	1.01e-05	DUSP16	dual specificity phosphatase 16
TC0100018433.hg.1	-2.97	1.02e-05	RRAGC	Ras-related GTP binding C
TC1900010009.hg.1	-2.89	1.02e-05	JUND	jun D proto-oncogene
TC0500008777.hg.1	2.27	1.08e-05	KIF20A	kinesin family member 20A
TC1700008757.hg.1	5.68	1.14e-05	MAP2K6	mitogen-activated protein kinase kinase 6
TC0100014276.hg.1	-2.25	1.18e-05	DHCR24	24-dehydrocholesterol reductase
TC0400011732.hg.1	2.81	1.3e-05	NDNF	neuron-derived neurotrophic factor
TC0800006760.hg.1	-2.68	1.31e-05	FDFT1	farnesyl-diphosphate farnesyltransferase 1
TC1800008285.hg.1	-2.41	1.38e-05	NPC1	Niemann-Pick disease, type C1
TC1100010092.hg.1	2.52	1.44e-05	EIF4G2	SNORD97
TC1000010758.hg.1	2.22	1.46e-05	RTKN2	rhotekin 2
TC0X00007191.hg.1	-2.42	1.5e-05	EBP	emopamil binding protein (sterol isomerase)
TC0800007065.hg.1	2.68	1.52e-05	CDCA2	cell division cycle associated 2
TC0500009377.hg.1	2.23	1.56e-05	SPDL1	spindle apparatus coiled-coil protein 1
TC1200007686.hg.1	-2.19	1.57e-05	KRT18	keratin 18, type I
TC1200010812.hg.1	-3.05	1.58e-05	CALCOCO1	calcium binding and coiled-coil domain 1
TC0300006465.hg.1	-3.23	1.6e-05	LRRN1	leucine rich repeat neuronal 1
TC1200006627.hg.1	2.33	1.63e-05	NCAPD2	non-SMC condensin I complex subunit D2
TC0300013255.hg.1	-2.63	1.7e-05	ZMAT3	zinc finger, matrin-type 3
TC0400007836.hg.1	-3.36	1.7e-05	CXCL8	chemokine (C-X-C motif) ligand 8
TC1800007198.hg.1	-2.47	1.73e-05	SLC14A1	solute carrier family 14 (urea transporter), member 1 (Kidd blood group)
TC1900008932.hg.1	-3.91	1.75e-05	RFPL4AL1	ret finger protein-like 4A-like 1
TC0800010382.hg.1	2.92	1.79e-05	SNAI2	snail family zinc finger 2
TC1900007384.hg.1	-4.67	1.79e-05	GDF15	growth differentiation factor 15
TC1900006834.hg.1	2.37	1.82e-05	MBD3L2	methyl-CpG binding domain protein 3-like 2
TC0600011138.hg.1	2.61	1.87e-05	HIST1H1D	histone cluster 1, H1d
TC1900007012.hg.1	-2.7	1.87e-05	LDLR	MIR6886
TC2000007202.hg.1	-3.34	1.93e-05	ACSS2	acyl-CoA synthetase short-chain family member 2
TC0100011022.hg.1	-3.94	1.94e-05	RGS2	regulator of G-protein signaling 2
TC0X00008097.hg.1	2.67	1.94e-05	NXT2	nuclear transport factor 2-like export factor 2
TC0300008826.hg.1	-2.39	2.05e-05	NEK11	NIMA-related kinase 11
TC0200006891.hg.1	-2.42	2.09e-05	RHOB	ras homolog family member B
TC0400011477.hg.1	2.41	2.15e-05	CENPE	centromere protein E
TC1700010640.hg.1	-2.32	2.16e-05	KRT20	keratin 20, type I
TC0100018309.hg.1	-2.37	2.21e-05	FCGR2C	Fc fragment of IgG, low affinity IIc, receptor for (CD32) (gene/pseudogene)
TC0600014248.hg.1	2.52	2.21e-05	HIST1H2BB	histone cluster 1, H2bb
TC0100015192.hg.1	3.32	2.23e-05	PSRC1	proline/serine-rich coiled-coil 1
TC1500008231.hg.1	-2.07	2.27e-05	AEN	apoptosis enhancing nuclease
TC0600011536.hg.1	-2.31	2.29e-05	TAPBP	TAP binding protein (tapasin)
TC1200006787.hg.1	-4.74	2.3e-05	GABARAPL1	GABA(A) receptor-associated protein like 1
TC1900008931.hg.1	-3.9	2.52e-05	RFPL4A	ret finger protein-like 4A
TC0100011001.hg.1	2.6	2.66e-05	RGS18	regulator of G-protein signaling 18
TC0500011702.hg.1	-3.23	2.68e-05	STARD4	StAR-related lipid transfer domain containing 4
TC0X00008759.hg.1	-2.53	2.71e-05	NSDHL	NAD(P) dependent steroid dehydrogenase-like
TC1900009456.hg.1	2.63	2.78e-05	MBD3L3	methyl-CpG binding domain protein 3-like 3
TC0300012773.hg.1	-3.78	2.83e-05	TM4SF1	transmembrane 4 L six family member 1
TC0100016715.hg.1	-2.37	2.92e-05	PTGS2	prostaglandin-endoperoxide synthase 2 (prostaglandin G/H synthase and cyclooxygenase)
TC0600009381.hg.1	2.18	2.95e-05	CENPW	centromere protein W
TC0500010865.hg.1	2.1	3.1e-05	DEPDC1B	DEP domain containing 1B
TC1700007890.hg.1	-2.68	3.1e-05	ATP6V0A1	MIR5010
TC0100016973.hg.1	-2.8	3.15e-05	CYB5R1	cytochrome b5 reductase 1
TC1900009455.hg.1	2.93	3.19e-05	MBD3L4	methyl-CpG binding domain protein 3-like 4
TC1000012516.hg.1	2.16	3.3e-05	AKR1C2	aldo-keto reductase family 1, member C2
TC0500007143.hg.1	2.09	3.35e-05	SKP2	S-phase kinase-associated protein 2, E3 ubiquitin protein ligase
TC0100018310.hg.1	-2.52	3.4e-05	FCGR2B	Fc fragment of IgG, low affinity IIb, receptor (CD32)
TC1100013012.hg.1	-2.5	3.43e-05	STX3	syntaxin 3
TC0600009310.hg.1	2.23	3.44e-05	GJA1	gap junction protein alpha 1
TC0200014004.hg.1	-2.61	3.45e-05	CCDC93	coiled-coil domain containing 93
TC0100015707.hg.1	2.17	3.46e-05	HIST2H4A	HIST2H4B
TC1100010418.hg.1	2.59	3.65e-05	KIF18A	kinesin family member 18A
TC1400009732.hg.1	-2.52	3.68e-05	C14orf1	chromosome 14 open reading frame 1
TC0100009870.hg.1	2.12	3.68e-05	HIST2H4B	HIST2H4A
TC0100014543.hg.1	2.76	3.68e-05	DEPDC1	DEP domain containing 1
TC1000007603.hg.1	-2.32	3.69e-05	FAM21A	family with sequence similarity 21, member A
TC1600006652.hg.1	-2.2	3.69e-05	TNFRSF12A	tumor necrosis factor receptor superfamily, member 12A
TC2200006540.hg.1	-2.72	3.72e-05	USP18	ubiquitin specific peptidase 18
TC1900008300.hg.1	-3.44	3.73e-05	RELB	v-rel avian reticuloendotheliosis viral oncogene homolog B
TC1300007491.hg.1	-2.3	3.76e-05	KLF5	Kruppel-like factor 5 (intestinal)
TC2000009960.hg.1	-2.16	3.87e-05	SRXN1	sulfiredoxin 1
TC0900008148.hg.1	-2.71	3.94e-05	TDRD7	tudor domain containing 7
TC0200013878.hg.1	2.54	4.02e-05	BUB1	BUB1 mitotic checkpoint serine/threonine kinase
TC1700010721.hg.1	-2.02	4.03e-05	STAT3	signal transducer and activator of transcription 3 (acute-phase response factor)
TC0700010005.hg.1	-2.47	4.07e-05	ZFAND2A	zinc finger, AN1-type domain 2A
TC0200010840.hg.1	-3.47	4.08e-05	DNAJB2	DnaJ (Hsp40) homolog, subfamily B, member 2
TC0300006781.hg.1	-2.33	4.18e-05	KCNH8	potassium channel, voltage gated eag related subfamily H, member 8
TC1600011440.hg.1	-2.88	4.18e-05	OSGIN1	oxidative stress induced growth inhibitor 1
TC2000009550.hg.1	2.35	4.22e-05	AURKA	aurora kinase A
TC2000009819.hg.1	-2.93	4.24e-05	HELZ2	helicase with zinc finger 2, transcriptional coactivator
TC0100008057.hg.1	2.27	4.38e-05	CDC20	cell division cycle 20
TC1100008999.hg.1	-2.29	4.81e-05	ZC3H12C	zinc finger CCCH-type containing 12C
TC0200007132.hg.1	-2.92	4.92e-05	YPEL5	yippee like 5
TC1100009744.hg.1	-3.92	5.02e-05	DUSP8	dual specificity phosphatase 8
TC0400006994.hg.1	2.71	5.19e-05	NCAPG	non-SMC condensin I complex subunit G
TSUnmapped00000571.hg.1	-3.78	5.33e-05	GREM1	gremlin 1, DAN family BMP antagonist [Source:HGNC Symbol
TC1700011189.hg.1	2.72	5.38e-05	TMEM100	transmembrane protein 100
TC2000007830.hg.1	2.2	5.82e-05	TFAP2C	transcription factor AP-2 gamma (activating enhancer binding protein 2 gamma)
TC0800011683.hg.1	-2.4	5.87e-05	FBXO32	F-box protein 32
TC0600011135.hg.1	2.23	6e-05	HIST1H3D	HIST1H2AD
TC1700010200.hg.1	-2.12	6.01e-05	ALDOC	aldolase C, fructose-bisphosphate
TC0100011463.hg.1	-2.29	6.13e-05	SYT14	synaptotagmin XIV
TC0300007115.hg.1	-2.27	6.42e-05	EIF1B	eukaryotic translation initiation factor 1B
TC2200008717.hg.1	-2.2	6.48e-05	NPTXR	neuronal pentraxin receptor
TC1600009952.hg.1	-2.04	6.5e-05	YPEL3	yippee like 3
TC0300008150.hg.1	-2.19	6.62e-05	ADGRG7	adhesion G protein-coupled receptor G7
TC0100007162.hg.1	-2.02	6.63e-05	PQLC2	PQ loop repeat containing 2
TC1900006833.hg.1	2.54	7.11e-05	MBD3L5	methyl-CpG binding domain protein 3-like 5
TC0700007345.hg.1	-2.23	7.12e-05	STK17A	serine/threonine kinase 17a
TC0300013350.hg.1	2.52	7.33e-05	YEATS2	Memczak2013 ANTISENSE, coding, INTERNAL, intronic best transcript NM_018023
TC0300013513.hg.1	2.29	7.33e-05	P3H2	prolyl 3-hydroxylase 2
TC1100012948.hg.1	-3.09	7.58e-05	IFITM2	interferon induced transmembrane protein 2
TC0600008630.hg.1	2.13	7.63e-05	TTK	TTK protein kinase
TC1700012252.hg.1	-2.28	7.7e-05	KRTAP4-9	keratin associated protein 4-9
TC1000008471.hg.1	2.02	7.71e-05	KIF11	kinesin family member 11
TC0200015431.hg.1	2.35	7.96e-05	TMEM237	transmembrane protein 237
TC0900011998.hg.1	-2.72	7.96e-05	SNORA17A	SNORA17B
TC1000012490.hg.1	-2.28	7.99e-05	PI4K2A	phosphatidylinositol 4-kinase type 2 alpha
TC1500006963.hg.1	2.25	8.02e-05	CASC5	cancer susceptibility candidate 5
TC1700010019.hg.1	2.37	8.02e-05	MFAP4	microfibrillar associated protein 4
TC1700012251.hg.1	-2.3	8.05e-05	KRTAP4-7	keratin associated protein 4-7
TC1100011286.hg.1	-2.61	8.35e-05	SLC29A2	solute carrier family 29 (equilibrative nucleoside transporter), member 2
TC0600009597.hg.1	-2.61	8.35e-05	TNFAIP3	tumor necrosis factor, alpha-induced protein 3
TC1700012285.hg.1	2.15	8.44e-05	PRR11	proline rich 11
TC2100007208.hg.1	-3.58	8.63e-05	MX1	MX dynamin-like GTPase 1
TC1700012380.hg.1	2.51	8.68e-05	SPAG5	sperm associated antigen 5
TC1700007360.hg.1	-2.13	8.88e-05	TMEM97	transmembrane protein 97
TC0100016831.hg.1	2.27	8.92e-05	ASPM	abnormal spindle microtubule assembly
TC1700006585.hg.1	-2.44	9.08e-05	CTNS	cystinosin, lysosomal cystine transporter
TC0500010043.hg.1	2.16	9.16e-05	SEMA5A	sema domain, seven thrombospondin repeats (type 1 and type 1-like), transmembrane domain (TM) and short cytoplasmic domain, (semaphorin) 5A
TSUnmapped00000594.hg.1	-3.24	9.25e-05	GREM1	gremlin 1, DAN family BMP antagonist [Source:HGNC Symbol
TC0X00010671.hg.1	-2.08	9.57e-05	LAMP2	lysosomal-associated membrane protein 2
TC2100008490.hg.1	-2.34	9.8e-05	BACH1	BTB and CNC homology 1, basic leucine zipper transcription factor 1
TC0600011125.hg.1	2.23	9.88e-05	HIST1H2AB	histone cluster 1, H2ab
TC0100014228.hg.1	-2.62	0.0001	LRP8	LDL receptor related protein 8
TC0100009723.hg.1	2.64	0.0001	FAM72D	family with sequence similarity 72, member D
TC0500008849.hg.1	-2.22	0.0001	CYSTM1	cysteine-rich transmembrane module containing 1
TC0300013520.hg.1	-2.17	0.0001	CLDN1	claudin 1
TC1600010732.hg.1	-2.33	0.0001	NQO1	NAD(P)H dehydrogenase, quinone 1
TC1200008116.hg.1	-2.27	0.0001	MDM2	MDM2 proto-oncogene, E3 ubiquitin protein ligase
TC0900009948.hg.1	2.63	0.0001	ARHGEF39	Rho guanine nucleotide exchange factor 39
TC0600007375.hg.1	2.82	0.0001	HIST1H3H	histone cluster 1, H3h
TC0200010980.hg.1	-3.72	0.0001	CCL20	chemokine (C-C motif) ligand 20
TC0100017094.hg.1	2.29	0.0001	FAM72A	family with sequence similarity 72, member A
TC0100016963.hg.1	-2.27	0.0001	KDM5B	lysine (K)-specific demethylase 5B
TC2000007209.hg.1	-2.04	0.0001	PROCR	protein C receptor, endothelial
TC1700011773.hg.1	-2.12	0.0001	WBP2	WW domain binding protein 2
TC0500009320.hg.1	2.26	0.0001	HMMR	hyaluronan-mediated motility receptor (RHAMM)
TC0500009987.hg.1	-2.01	0.0001	MED10	mediator complex subunit 10
TC1700006719.hg.1	-2.06	0.0001	RNASEK	C17orf49
TC0600011386.hg.1	-2.31	0.0002	IER3	immediate early response 3
TC0600011235.hg.1	2.3	0.0002	HIST1H2AM	HIST1H3J
TC0500006640.hg.1	-2.96	0.0002	UBE2QL1	ubiquitin conjugating enzyme E2Q family-like 1
TC0200015771.hg.1	-2	0.0002	TUBA4A	tubulin, alpha 4a
TC1200012753.hg.1	-2.33	0.0002	KLRC2	killer cell lectin-like receptor subfamily C, member 2
TC0300012728.hg.1	-2.81	0.0002	PLSCR1	phospholipid scramblase 1
TC1500006788.hg.1	-3.11	0.0002	GREM1	gremlin 1, DAN family BMP antagonist
TC1700011721.hg.1	-2.24	0.0002	FDXR	Zhang2013 ALT_ACCEPTOR, ALT_DONOR, coding, INTERNAL, intronic best transcript NM_004110
TC0100009621.hg.1	2.61	0.0002	PHGDH	phosphoglycerate dehydrogenase
TC0X00006433.hg.1	2.46	0.0002	PLCXD1	phosphatidylinositol-specific phospholipase C, X domain containing 1
TC0500009481.hg.1	-2.22	0.0002	ATP6V0E1	ATPase, H+ transporting, lysosomal 9kDa, V0 subunit e1
TC0800010949.hg.1	-2.2	0.0002	SNX16	sorting nexin 16
TC1100007285.hg.1	-2.07	0.0002	FJX1	four jointed box 1
TC0600009127.hg.1	2.1	0.0002	AMD1	adenosylmethionine decarboxylase 1
TC1500007699.hg.1	2.14	0.0002	KIF23	kinesin family member 23
TC1000008643.hg.1	-2.65	0.0002	SCD	stearoyl-CoA desaturase (delta-9-desaturase)
TC0100008081.hg.1	-2.04	0.0002	ATP6V0B	ATPase, H+ transporting, lysosomal 21kDa, V0 subunit b
TC0300012764.hg.1	2.27	0.0002	HLTF	helicase-like transcription factor
TC2000007973.hg.1	-2.84	0.0002	CDH4	cadherin 4, type 1, R-cadherin (retinal)
TC0100011406.hg.1	-2.12	0.0002	CD55	CD55 molecule, decay accelerating factor for complement (Cromer blood group)
TC1700006569.hg.1	-2.01	0.0002	RAP1GAP2	RAP1 GTPase activating protein 2
TC0400009765.hg.1	-2.35	0.0002	MXD4	MIR4800
TC0400012768.hg.1	-2.41	0.0002	FAM200B	family with sequence similarity 200, member B
TC1800007829.hg.1	-2.03	0.0003	HSBP1L1	heat shock factor binding protein 1-like 1
TC1500006785.hg.1	2	0.0003	ARHGAP11B	ARHGAP11A
TC0400011748.hg.1	2.33	0.0003	CCNA2	cyclin A2
TC0400012057.hg.1	-2.14	0.0003	SLC10A7	solute carrier family 10, member 7
TC0800007978.hg.1	-2.6	0.0003	LY96	lymphocyte antigen 96
TC0200012257.hg.1	-2.46	0.0003	EIF2AK2	eukaryotic translation initiation factor 2-alpha kinase 2
TC1400010699.hg.1	-2.02	0.0003	CEP170B	centrosomal protein 170B
TC0600011228.hg.1	3.64	0.0003	HIST1H2AK	histone cluster 1, H2ak
TC0600011127.hg.1	2.55	0.0003	HIST1H1C	histone cluster 1, H1c
TC0100017216.hg.1	2.24	0.0003	NEK2	NIMA-related kinase 2
TC2200007313.hg.1	2.16	0.0003	TRIOBP	NOL12
TC0300007380.hg.1	-2	0.0004	TCTA	T-cell leukemia translocation altered
TC0X00009972.hg.1	2.19	0.0004	SLC7A3	solute carrier family 7 (cationic amino acid transporter, y+ system), member 3
TC0200015082.hg.1	2.12	0.0004	FKBP7	FK506 binding protein 7
TC0600013542.hg.1	-2.3	0.0004	ULBP3	UL16 binding protein 3
TC2000006508.hg.1	-2.1	0.0004	TGM3	transglutaminase 3
TC0300007606.hg.1	-2.08	0.0004	ABHD6	abhydrolase domain containing 6
TC0600007282.hg.1	2.02	0.0004	HIST1H2BF	histone cluster 1, H2bf
TC0900011668.hg.1	-2.7	0.0004	NUP188	Memczak2013 ANTISENSE, coding, INTERNAL, UTR3 best transcript NM_015354
TC1200007359.hg.1	2.49	0.0004	CNTN1	contactin 1
TC1600010789.hg.1	2.1	0.0004	TAT	tyrosine aminotransferase
TC0300013645.hg.1	-2.05	0.0004	APOD	apolipoprotein D
TSUnmapped00000107.hg.1	-2.14	0.0004	DUSP16	dual specificity phosphatase 16
TC2200008467.hg.1	-2.16	0.0004	PLA2G3	phospholipase A2, group III
TC0700008072.hg.1	-2.13	0.0005	RHBDD2	rhomboid domain containing 2
TC1500010463.hg.1	2	0.0005	PRC1	protein regulator of cytokinesis 1
TC0900008945.hg.1	-2.01	0.0005	GPR107	G protein-coupled receptor 107
TC1600009944.hg.1	-2.69	0.0005	KCTD13	potassium channel tetramerization domain containing 13
TC1000007761.hg.1	-2.04	0.0005	ARID5B	AT rich interactive domain 5B (MRF1-like)
TC0100010140.hg.1	-2.04	0.0005	SYT11	synaptotagmin XI
TC0900011404.hg.1	-2.04	0.0005	STOM	stomatin
TC1100011247.hg.1	2.7	0.0005	RNASEH2C	ribonuclease H2, subunit C
TC0Y00006433.hg.1	2.33	0.0005	PLCXD1	phosphatidylinositol-specific phospholipase C, X domain containing 1
TC0200016447.hg.1	-2.33	0.0005	ACYP2	acylphosphatase 2, muscle type
TC0200010419.hg.1	2.33	0.0006	SGOL2	shugoshin-like 2 (S. pombe)
TC1900011033.hg.1	-2.41	0.0006	NAPA	N-ethylmaleimide-sensitive factor attachment protein, alpha
TC1100013129.hg.1	-2.49	0.0006	CTSD	cathepsin D
TC1700007116.hg.1	-2.12	0.0006	SMCR8	Smith-Magenis syndrome chromosome region, candidate 8
TC0800011565.hg.1	2.12	0.0006	RAD21	MIR3610
TC1200006935.hg.1	2.05	0.0007	ATF7IP	activating transcription factor 7 interacting protein
TC1300006794.hg.1	2.86	0.0007	RXFP2	relaxin/insulin-like family peptide receptor 2
TC1000008363.hg.1	2.02	0.0007	PTEN	phosphatase and tensin homolog
TC0100012732.hg.1	-2.14	0.0007	UTS2	urotensin 2
TC0900011423.hg.1	-2.66	0.0007	TTLL11	tubulin tyrosine ligase-like family member 11
TC0600011233.hg.1	2.03	0.0007	HIST1H3I	histone cluster 1, H3i
TC1800007201.hg.1	-2.3	0.0007	SIGLEC15	sialic acid binding Ig-like lectin 15
TC0600014258.hg.1	-2.04	0.0007	HLA-B	major histocompatibility complex, class I, B
TC1900011721.hg.1	-2.35	0.0007	HKR1	HKR1, GLI-Kruppel zinc finger family member
TC1900009600.hg.1	-2.35	0.0008	FBXL12	F-box and leucine-rich repeat protein 12
TC1100012219.hg.1	-2.42	0.0008	SLC35F2	solute carrier family 35, member F2
TC1700012310.hg.1	-2.04	0.0008	MFSD11	major facilitator superfamily domain containing 11
TC1000011606.hg.1	-2.27	0.0008	BLOC1S2	biogenesis of lysosomal organelles complex-1, subunit 2
TC1200008642.hg.1	2.02	0.0008	PARPBP	PARP1 binding protein
TC0500013369.hg.1	-2.01	0.0008	SIL1	SIL1 nucleotide exchange factor
TC1700011208.hg.1	-2.25	0.0009	TRIM25	MIR3614
TC0100010921.hg.1	2.47	0.0009	HMCN1	hemicentin 1
TC0800010137.hg.1	-2.21	0.0009	BRF2	BRF2, RNA polymerase III transcription initiation factor 50 kDa subunit
TC0900008763.hg.1	2.46	0.0009	PBX3	pre-B-cell leukemia homeobox 3
TC0800011132.hg.1	-4.04	0.0009	GEM	GTP binding protein overexpressed in skeletal muscle
TC0600010609.hg.1	-2.12	0.001	PXDC1	PX domain containing 1
TC0500012017.hg.1	-2.47	0.001	IRF1	interferon regulatory factor 1
TC0800009266.hg.1	2	0.001	MFSD3	major facilitator superfamily domain containing 3
TC0600011232.hg.1	2.01	0.0011	HIST1H1B	histone cluster 1, H1b
TC1300007463.hg.1	2.35	0.0011	DACH1	Memczak2013 ANTISENSE, coding, INTERNAL, intronic best transcript NM_080760
TC0700013424.hg.1	-2.25	0.0011	GS1-259H13.2	TCONS_l2_00026125
TC1600010740.hg.1	-2.18	0.0011	PDXDC2P	pyridoxal-dependent decarboxylase domain containing 2, pseudogene
TC0100018466.hg.1	2.59	0.0011	DENND2C	DENN/MADD domain containing 2C
TC2200007069.hg.1	-2.04	0.0011	OSBP2	oxysterol binding protein 2
TC0200016445.hg.1	2.03	0.0014	MSH6	mutS homolog 6
TC0100015550.hg.1	2.29	0.0015	FAM72C	family with sequence similarity 72, member C
TC1000012525.hg.1	2.19	0.0015	ACBD7	acyl-CoA binding domain containing 7
TC0100015864.hg.1	-2.19	0.0015	S100A6	S100 calcium binding protein A6
TC1100013161.hg.1	-2	0.0016	CD59	CD59 molecule, complement regulatory protein
TC0100016891.hg.1	2.02	0.0016	KIF14	kinesin family member 14
TC2200008036.hg.1	-2.3	0.0017	USP41	ubiquitin specific peptidase 41
TC1000010498.hg.1	-2.34	0.0017	MARCH8	Transcript Identified by AceView, Entrez Gene ID(s) 220972
TC0100017836.hg.1	-3.51	0.0018	LYST	lysosomal trafficking regulator
TC1200011961.hg.1	-2.07	0.0018	TMEM116	transmembrane protein 116
TC0100011253.hg.1	-2.44	0.0019	BTG2	BTG family, member 2
TC1200010702.hg.1	-2.08	0.0019	SMAGP	small cell adhesion glycoprotein
TC0600013001.hg.1	-2.07	0.002	CEP85L	centrosomal protein 85kDa-like
TC0100010585.hg.1	2.46	0.0021	FMO1	Transcript Identified by AceView, Entrez Gene ID(s) 2326
TC0800009868.hg.1	-2.27	0.0021	TNFRSF10B	tumor necrosis factor receptor superfamily, member 10b
TC0500012662.hg.1	2.14	0.0021	ZBED8	zinc finger, BED-type containing 8
TC0400009223.hg.1	2.03	0.0022	CPE	carboxypeptidase E
TSUnmapped00000627.hg.1	2.26	0.0022	KIF15	kinesin family member 15
TC1400008462.hg.1	-2.47	0.0023	C14orf79	chromosome 14 open reading frame 79
TC0700007034.hg.1	-2.58	0.0023	CREB5	cAMP responsive element binding protein 5
TC0300012718.hg.1	2.19	0.0024	PLOD2	procollagen-lysine, 2-oxoglutarate 5-dioxygenase 2
TC1700012296.hg.1	-2.01	0.0025	PRKAR1A	ARSG
TC1900006622.hg.1	-2.04	0.0025	NCLN	nicalin
TC0600010681.hg.1	2.15	0.0025	RPP40	ribonuclease P/MRP 40kDa subunit
TC1500010369.hg.1	-2.03	0.0025	MFGE8	milk fat globule-EGF factor 8 protein
TC0300014075.hg.1	2.25	0.0027	TRIM59	tripartite motif containing 59
TC1000007950.hg.1	2.15	0.0027	UNC5B	unc-5 netrin receptor B
TC1100013036.hg.1	-2.41	0.0027	PPP2R5B	protein phosphatase 2, regulatory subunit B, beta
TC1900011920.hg.1	2.15	0.0028	ZNF98	zinc finger protein 98
TC0400007789.hg.1	-2.19	0.0029	RUFY3	RUN and FYVE domain containing 3
TC1500009179.hg.1	2.08	0.003	PLA2G4D	phospholipase A2, group IVD (cytosolic)
TC0600006873.hg.1	2.79	0.0031	BMP6	bone morphogenetic protein 6
TC1900010708.hg.1	-2.22	0.0032	BLVRB	biliverdin reductase B
TC1900008057.hg.1	-2.29	0.0032	ZFP36	ZFP36 ring finger protein
TC0100008879.hg.1	-2.2	0.0033	SAMD13	sterile alpha motif domain containing 13
TC1800007508.hg.1	2.04	0.0033	TNFRSF11A	Transcript Identified by AceView, Entrez Gene ID(s) 8792
TC2100008487.hg.1	2.35	0.0035	TPTE	transmembrane phosphatase with tensin homology
TC1400006697.hg.1	2.04	0.0037	DHRS2	dehydrogenase/reductase (SDR family) member 2
TC1100006726.hg.1	-3.06	0.0039	SMPD1	sphingomyelin phosphodiesterase 1, acid lysosomal
TC2200007910.hg.1	-2.4	0.0039	MICAL3	Transcript Identified by AceView, Entrez Gene ID(s) 57553
TC0600011234.hg.1	2.59	0.0039	HIST1H4L	histone cluster 1, H4l
TC0200016710.hg.1	-2.49	0.004	ANKRD36C	ankyrin repeat domain 36C
TC0600014074.hg.1	-2.59	0.0041	HIVEP1	human immunodeficiency virus type I enhancer binding protein 1
TC1900007096.hg.1	-2.62	0.0041	JUNB	jun B proto-oncogene
TC0600008303.hg.1	2.03	0.0044	LRRC1	leucine rich repeat containing 1
TC0X00010382.hg.1	-2.44	0.0047	BEX5	brain expressed X-linked 5
TC1100011259.hg.1	-2.08	0.0048	FOSL1	FOS-like antigen 1
TC0800007305.hg.1	-2.43	0.0048	ZNF703	zinc finger protein 703
TC0X00010399.hg.1	-2.05	0.0051	BEX1	brain expressed X-linked 1
TC0900007082.hg.1	-2.73	0.0052	RUSC2	RUN and SH3 domain containing 2
TSUnmapped00000819.hg.1	-2.09	0.0055	PCYT1A	phosphate cytidylyltransferase 1, choline, alpha
TC0500012302.hg.1	-2.13	0.0058	GNPDA1	glucosamine-6-phosphate deaminase 1
TC0300013555.hg.1	-2.45	0.0062	MB21D2	Mab-21 domain containing 2
TC1100012659.hg.1	2.11	0.0062	OR8D1	olfactory receptor, family 8, subfamily D, member 1
TC1600010168.hg.1	2.03	0.0062	SHCBP1	SHC SH2-domain binding protein 1
TC0500006436.hg.1	-2.24	0.0064	PLEKHG4B	Zhang2013 ALT_ACCEPTOR, ALT_DONOR, coding, INTERNAL, intronic best transcript NM_052909
TC0800007016.hg.1	-2.03	0.0065	CHMP7	Transcript Identified by AceView, Entrez Gene ID(s) 91782
TC2000006622.hg.1	2.12	0.0066	C20orf196	chromosome 20 open reading frame 196
TC0700008561.hg.1	2.04	0.0067	POP7	POP7 homolog, ribonuclease P/MRP subunit
TC1600009183.hg.1	-2.22	0.0074	ZNF200	Transcript Identified by AceView, Entrez Gene ID(s) 7752
TC1200010795.hg.1	2.04	0.0077	RARG	retinoic acid receptor, gamma
TC0100008797.hg.1	2.12	0.0082	AK5	adenylate kinase 5
TC0200007194.hg.1	-2.29	0.0083	BIRC6	Transcript Identified by AceView, Entrez Gene ID(s) 57448
TC1700008342.hg.1	2.01	0.0086	PCTP	phosphatidylcholine transfer protein
TC1800007927.hg.1	-2.19	0.0086	DLGAP1	discs, large (Drosophila) homolog-associated protein 1
TC0100016199.hg.1	2.23	0.0088	OLFML2B	olfactomedin like 2B
TC0200016569.hg.1	2.09	0.009	HOXD4	homeobox D4
TC0100017761.hg.1	-2.25	0.0092	PCNXL2	pecanex-like 2 (Drosophila)
TC0600011130.hg.1	2.03	0.0094	HIST1H4C	Jeck2013 ANTISENSE, CDS, coding, INTERNAL, OVCODE, OVEXON, UTR3 best transcript NM_003542
TC1200008629.hg.1	-2.12	0.0094	DRAM1	DNA-damage regulated autophagy modulator 1
TC1800008943.hg.1	2.14	0.0098	CDH19	cadherin 19, type 2
TC1200012534.hg.1	2.6	0.0101	POLE	Transcript Identified by AceView, Entrez Gene ID(s) 5426
TC1500010945.hg.1	-2.07	0.0122	LINS1	lines homolog 1
TC1800006589.hg.1	-2.3	0.0147	PTPRM	protein tyrosine phosphatase, receptor type, M
TC0700013290.hg.1	2.03	0.016	NCAPG2	non-SMC condensin II complex subunit G2
TC0400007777.hg.1	2.5	0.0166	CSN3	casein kappa
TC1700009650.hg.1	-2.01	0.0166	SAT2	spermidine/spermine N1-acetyltransferase family member 2
TC0500009147.hg.1	2	0.0175	GRIA1	Transcript Identified by AceView, Entrez Gene ID(s) 2890
TC0X00010098.hg.1	-2.27	0.0189	KIAA2022	KIAA2022
TC1500010864.hg.1	2.1	0.019	GATM	glycine amidinotransferase (L-arginine:glycine amidinotransferase)
TC0800007886.hg.1	2.01	0.0191	PREX2	phosphatidylinositol-3,4,5-trisphosphate-dependent Rac exchange factor 2
TC1600010626.hg.1	-2.14	0.0197	KCTD19	potassium channel tetramerization domain containing 19
TC0200015964.hg.1	-2.42	0.0206	TRIP12	Transcript Identified by AceView, Entrez Gene ID(s) 9320
TC0400011054.hg.1	-2.09	0.0211	CXCL11	chemokine (C-X-C motif) ligand 11
TC1900010521.hg.1	-2.01	0.0218	ZFP14	ZFP14 zinc finger protein
TC1000011368.hg.1	-2.01	0.0231	ANKRD22	ankyrin repeat domain 22
TC0200006912.hg.1	2.16	0.0259	TDRD15	tudor domain containing 15
TC0400008389.hg.1	-2.55	0.0283	RRH	retinal pigment epithelium-derived rhodopsin homolog
TC0900007576.hg.1	-2.08	0.0297	ANXA1	annexin A1
TC1700009686.hg.1	-2.02	0.0321	SLC25A35	solute carrier family 25, member 35
TC0600014140.hg.1	2.2	0.0337	PRIM2	Salzman2013 ANNOTATED, CDS, coding, OVCODE, OVEXON, UTR3 best transcript NM_000947
TC1600008607.hg.1	-2.12	0.0342	PLCG2	phospholipase C, gamma 2 (phosphatidylinositol-specific)
TC0100012219.hg.1	2.04	0.036	C1orf100	chromosome 1 open reading frame 100
TC0X00007832.hg.1	2.17	0.0365	PABPC5	poly(A) binding protein, cytoplasmic 5
TC0400009182.hg.1	-2.06	0.0385	MARCH1	Memczak2013 ANTISENSE, coding, INTERNAL, intronic best transcript NM_001166373
TC0100010230.hg.1	2.49	0.0465	CD1C	CD1c molecule
TC1800008349.hg.1	2.72	0.0466	CHST9	carbohydrate (N-acetylgalactosamine 4-0) sulfotransferase 9
TC2200006939.hg.1	2.11	0.0487	MYO18B	myosin XVIIIB

## Sheet: RM82 Ctrl vs IC50
ID	Fold Change	P-val	Gene Symbol	Description
TC0100013561.hg.1	-4.41	1.26e-05	FABP3	fatty acid binding protein 3, muscle and heart
TC2200008364.hg.1	-2.98	7.87e-05	TTC28	Jeck2013 ALT_ACCEPTOR, ALT_DONOR, coding, INTERNAL, intronic best transcript NM_001145418
TC1300008838.hg.1	-2.45	0.0004	CPB2	carboxypeptidase B2 (plasma)
TC0600011463.hg.1	-2.5	0.0004	NEU1	sialidase 1 (lysosomal sialidase)
TC0800006760.hg.1	-2.12	0.0013	FDFT1	farnesyl-diphosphate farnesyltransferase 1
TC1100011514.hg.1	-2.35	0.0015	DHCR7	7-dehydrocholesterol reductase
TC1500009756.hg.1	-2.48	0.0029	RBPMS2	RNA binding protein with multiple splicing 2
TC0100010926.hg.1	-2.38	0.003	OCLM	Transcript Identified by AceView, Entrez Gene ID(s) 10896
TC0300006847.hg.1	-2.05	0.003	NR1D2	nuclear receptor subfamily 1, group D, member 2
TC0500011478.hg.1	2.17	0.0049	KIAA0825	KIAA0825
TC0800011601.hg.1	-2.53	0.0052	SAMD12	sterile alpha motif domain containing 12
TC0100010123.hg.1	-3.53	0.0062	FDPS	farnesyl diphosphate synthase
TC1900007025.hg.1	-3.27	0.0071	PLPPR2	phospholipid phosphatase related 2
TC0200009923.hg.1	-2.4	0.0072	UBR3	Transcript Identified by AceView, Entrez Gene ID(s) 130507
TC1600011505.hg.1	-2.03	0.0074	NPIPB4	nuclear pore complex interacting protein family, member B4
TC0400010553.hg.1	-2.11	0.0079	BEND4	BEN domain containing 4
TC1200010518.hg.1	-2.17	0.0087	SLC38A2	solute carrier family 38, member 2
TC0800009487.hg.1	2.22	0.0088	DEFB105A	defensin, beta 105A
TSUnmapped00000246.hg.1	-2.33	0.0089	CCDC84	coiled-coil domain containing 84
TC1100013040.hg.1	-2.09	0.0094	TM7SF2	transmembrane 7 superfamily member 2
TC1000008478.hg.1	-2.19	0.0099	CYP26A1	cytochrome P450, family 26, subfamily A, polypeptide 1
TC0300007237.hg.1	-2.26	0.0133	LIMD1	LIM domains containing 1
TC1100008123.hg.1	-2.01	0.0139	ADRBK1	adrenergic, beta, receptor kinase 1
TC0400012970.hg.1	2.22	0.0146	SETD7	SET domain containing (lysine methyltransferase) 7
TC1900011061.hg.1	2.03	0.0164	CARD8	caspase recruitment domain family, member 8
TC0500011523.hg.1	2.03	0.0167	LNPEP	Memczak2013 ANTISENSE, coding, INTERNAL, UTR3 best transcript NM_175920
TC1700009036.hg.1	2.05	0.0181	TMC8	transmembrane channel like 8
TC1200006959.hg.1	-2.07	0.019	PTPRO	Transcript Identified by AceView, Entrez Gene ID(s) 5800
TC0500011418.hg.1	-2.5	0.0191	MEF2C	myocyte enhancer factor 2C
TC0200007421.hg.1	2.19	0.02	CAMKMT	Memczak2013 ALT_ACCEPTOR, ALT_DONOR, coding, INTERNAL, intronic best transcript NM_024766
TC1200008474.hg.1	2.07	0.0219	SOCS2	suppressor of cytokine signaling 2
TC1000012574.hg.1	2.3	0.0222	ADIRF-AS1	RP11-96C23.15
TC0300008999.hg.1	-2.18	0.0231	ZBTB38	zinc finger and BTB domain containing 38
TC0200013669.hg.1	2.36	0.0234	RFX8	RFX family member 8, lacking RFX DNA binding domain
TC1700008225.hg.1	-2.4	0.0243	DLX4	distal-less homeobox 4
TC0200010577.hg.1	-2.05	0.0258	ADAM23	ADAM metallopeptidase domain 23
TC0100007469.hg.1	-2.32	0.0269	RPS6KA1	ribosomal protein S6 kinase, 90kDa, polypeptide 1
TC1100013054.hg.1	-2.16	0.0278	RAD9A	RAD9 checkpoint clamp component A
TC0800008121.hg.1	2.01	0.0303	LRRCC1	Transcript Identified by AceView, Entrez Gene ID(s) 85444
TC0800006980.hg.1	-2.5	0.0335	SLC39A14	solute carrier family 39 (zinc transporter), member 14
TC0200007049.hg.1	-2.69	0.035	TMEM214	transmembrane protein 214
TC0300014048.hg.1	2.01	0.0386	NPHP3-ACAD11	NPHP3-ACAD11 readthrough (NMD candidate)
TC1500007754.hg.1	2.27	0.0401	THSD4	Transcript Identified by AceView, Entrez Gene ID(s) 79875
TC0100011833.hg.1	2.05	0.0402	ZNF678	Transcript Identified by AceView, Entrez Gene ID(s) 339500
TC0200016474.hg.1	-2.5	0.0406	NAGK	N-acetylglucosamine kinase
TC1200010022.hg.1	-2.19	0.0412	MGP	matrix Gla protein
TC2000006792.hg.1	-2.01	0.0434	PCSK2	Transcript Identified by AceView, Entrez Gene ID(s) 5126

## Sheet: RM82 Ctrl vs IC90
ID	Fold Change	P-val	Gene Symbol	Description
TC0100013561.hg.1	-11.56	3.46e-08	FABP3	fatty acid binding protein 3, muscle and heart
TC0500010635.hg.1	-3.72	1.01e-06	HMGCS1	3-hydroxy-3-methylglutaryl-CoA synthase 1 (soluble)
TC2100008462.hg.1	-2.48	2.57e-05	LSS	lanosterol synthase (2,3-oxidosqualene-lanosterol cyclase)
TC0100018433.hg.1	-2.47	3.1e-05	RRAGC	Ras-related GTP binding C
TC0600011463.hg.1	-4.49	3.27e-05	NEU1	sialidase 1 (lysosomal sialidase)
TC0500007804.hg.1	-2.42	4.66e-05	HMGCR	3-hydroxy-3-methylglutaryl-CoA reductase
TC0800006760.hg.1	-3.32	6.24e-05	FDFT1	farnesyl-diphosphate farnesyltransferase 1
TC1100011514.hg.1	-3.71	0.0001	DHCR7	7-dehydrocholesterol reductase
TC0300006847.hg.1	-2.62	0.0001	NR1D2	nuclear receptor subfamily 1, group D, member 2
TC0X00009981.hg.1	-2.14	0.0001	IL2RG	interleukin 2 receptor, gamma
TC0700013584.hg.1	-2.21	0.0002	CYP51A1	cytochrome P450, family 51, subfamily A, polypeptide 1
TC0800008783.hg.1	-2.15	0.0002	SQLE	squalene epoxidase
TC0600010057.hg.1	-2.71	0.0002	ACAT2	acetyl-CoA acetyltransferase 2
TC0X00008759.hg.1	-2.25	0.0002	NSDHL	NAD(P) dependent steroid dehydrogenase-like
TC0400009221.hg.1	-3.59	0.0002	MSMO1	methylsterol monooxygenase 1
TC0700009807.hg.1	-2.57	0.0003	INSIG1	insulin induced gene 1
TC0500011334.hg.1	2.94	0.0004	TMEM167A	Transcript Identified by AceView, Entrez Gene ID(s) 153339
TC0800009464.hg.1	-2.01	0.0004	DEFB103A	DEFB103B
TC2200008364.hg.1	-2.46	0.0004	TTC28	Jeck2013 ALT_ACCEPTOR, ALT_DONOR, coding, INTERNAL, intronic best transcript NM_001145418
TC1400009697.hg.1	-2.16	0.0005	NPC2	MIR4709
TC1400009732.hg.1	-2.21	0.0013	C14orf1	chromosome 14 open reading frame 1
TC0500008785.hg.1	-2.15	0.0015	EGR1	early growth response 1
TC0100014276.hg.1	-2	0.002	DHCR24	24-dehydrocholesterol reductase
TC0100018572.hg.1	-2.18	0.0022	LYPD8	LY6/PLAUR domain containing 8
TC1200011588.hg.1	2.72	0.0023	USP44	ubiquitin specific peptidase 44
TC1000008643.hg.1	-2.09	0.0041	SCD	stearoyl-CoA desaturase (delta-9-desaturase)
TC0100010123.hg.1	-4.58	0.0042	FDPS	farnesyl diphosphate synthase
TC1100013064.hg.1	-2.01	0.0043	KRTAP5-8	keratin associated protein 5-8
TC2000008232.hg.1	2.18	0.0046	CENPB	centromere protein B
TC0200011686.hg.1	2.07	0.0056	ITGB1BP1	integrin beta 1 binding protein 1
TC0300013873.hg.1	-2.54	0.0056	TF	transferrin
TC0300012771.hg.1	2.06	0.0059	TM4SF18	Transcript Identified by AceView, Entrez Gene ID(s) 116441
TC1100013040.hg.1	-2.9	0.0063	TM7SF2	transmembrane 7 superfamily member 2
TC1000010870.hg.1	-2.02	0.0066	SRGN	Memczak2013 ANTISENSE, coding, INTERNAL, UTR3 best transcript NM_002727
TC0100009029.hg.1	-2.11	0.0069	BRDT	bromodomain, testis-specific
TC0500011418.hg.1	-2.05	0.0078	MEF2C	myocyte enhancer factor 2C
TC0500011478.hg.1	2.01	0.0079	KIAA0825	KIAA0825
TC1000008478.hg.1	-2.1	0.0094	CYP26A1	cytochrome P450, family 26, subfamily A, polypeptide 1
TC0100015803.hg.1	-2.46	0.0133	TDRKH	tudor and KH domain containing
TC0900009324.hg.1	-2.15	0.0136	CACNA1B	calcium channel, voltage-dependent, N type, alpha 1B subunit
TC1700011277.hg.1	2.46	0.0157	TRIM37	Transcript Identified by AceView, Entrez Gene ID(s) 4591
TC1200010921.hg.1	2.19	0.017	GLS2	glutaminase 2 (liver, mitochondrial)
TC0900011193.hg.1	-2.34	0.0181	LPAR1	Jeck2013 ALT_ACCEPTOR, ALT_DONOR, coding, INTERNAL, intronic best transcript NM_057159
TC0400012796.hg.1	-2.1	0.0182	PDGFRA	platelet-derived growth factor receptor, alpha polypeptide
TC1100007519.hg.1	-2.12	0.0191	OR4C3	olfactory receptor, family 4, subfamily C, member 3
TC1700010015.hg.1	2.18	0.0194	B9D1	B9 protein domain 1
TC0700006844.hg.1	2.15	0.0197	ITGB8	integrin beta 8
TC0500013298.hg.1	2.46	0.0198	C1QTNF3	C1q and tumor necrosis factor related protein 3
TC1200012190.hg.1	2.13	0.0204	OASL	2-5-oligoadenylate synthetase-like
TC0200013332.hg.1	2.09	0.0227	PLGLB1	Transcript Identified by AceView, Entrez Gene ID(s) 285074
TC0300011930.hg.1	-2.03	0.0228	BBX	Memczak2013 ANTISENSE, coding, INTERNAL, intronic best transcript NM_020235
TC1600011505.hg.1	-2.05	0.0236	NPIPB4	nuclear pore complex interacting protein family, member B4
TC0600010061.hg.1	2.04	0.0252	PNLDC1	poly(A)-specific ribonuclease (PARN)-like domain containing 1
TC0600013062.hg.1	-2.01	0.0271	TRDN	triadin
TC0100018121.hg.1	-2.02	0.0277	OR2T12	olfactory receptor, family 2, subfamily T, member 12
TC1000009447.hg.1	-2.14	0.029	KNDC1	kinase non-catalytic C-lobe domain (KIND) containing 1
TC2200007909.hg.1	2.12	0.0307	MICAL3	microtubule associated monooxygenase, calponin and LIM domain containing 3
TC1700006768.hg.1	2.56	0.033	EFNB3	ephrin-B3
TC0100010926.hg.1	-2.05	0.037	OCLM	Transcript Identified by AceView, Entrez Gene ID(s) 10896
TC0500010781.hg.1	-2.24	0.0371	SLC38A9	Transcript Identified by AceView, Entrez Gene ID(s) 153129
TC1400010048.hg.1	2.12	0.0417	SERPINA9	serpin peptidase inhibitor, clade A (alpha-1 antiproteinase, antitrypsin), member 9
TC0800006623.hg.1	-2.21	0.0498	DEFB103A	defensin, beta 103A
